# Supplementary material for: The Impact of Corticosteroid Therapy on Patients With West Nile Virus: A Retrospective Cohort Study
Source: J Infect Dis. 2025 Dec 4;233(3):e667–73. doi: 10.1093/infdis/jiaf601 (PMC13017204; doi:10.1093/infdis/jiaf601)
Supplement: jiaf601_Supplementary_Data [file jiaf601_supplementary_data.zip]

Archive with 4 entries (4 files):
- SupplementaryFigure2.tif
- SupplementaryFigure3.tif
- SupplementaryFigure4.tif
- SupplementaryMaterial1.docx
